# Supplementary material for: Quantitative Genetics Identifies Cryptic Genetic Variation Involved in the Paternal Regulation of Seed Development
Source: PLoS Genet. 2016 Jan 26;12(1):e1005806. doi: 10.1371/journal.pgen.1005806 (PMC4727937; doi:10.1371/journal.pgen.1005806)
Supplement: S2 Table — % plump seeds correspond to the values depicted in Fig 2A. (XLSX) [file pgen.1005806.s006.xlsx]

## Sheet: Sheet1
Name	Ecotype ID	% plump seeds	n
Aa-0	7000	52.1	485
Ag-0	6897	50.1	687
An-1	6898	53	690
Ang-0	8254	57.1	522
Ba-1	7014	56.3	583
Ba1-2	8256	52.8	656
Bay-0	6899	51.8	517
Bch-1	7028	52.8	454
Bg-2	6709	55.2	633
Bil-5	6900	60.5	389
Bil-7	6901	62.7	469
Bla-14		56.8	659
Bor-1	5837	54.3	572
Bor-4	6903	55.7	530
Br-0	6904	55.2	337
Bs-1	8270	56.6	424
Buckhorn_Pass	7033	48.5	688
Bur-0	6905	60.2	675
C24	6906	67.6	629
Ca-0	7062	55.5	521
Can-0	8274	63.4	741
Cen-0	8275	67.1	730
CIBC-17	6907	59	514
CIBC-5	6908	50.1	581
Cnt-1	7064	53.3	623
Co	7081	66.8	298
Col-0	6909	53.4	500
Ct-1	6910	49.4	607
Cvi-0	6911	64.8	587
Da-0	7094	53.2	703
Da(1)-12	7460	53	687
Dra-0		50.7	671
Duk	6008	59.3	720
Eden-1	6009	53.3	399
Eden-2	6913	53.6	525
Edi-0	6914	52.6	589
Ei-2	6915	53.7	727
En-1	8290	57.2	739
Ep-0	7123	50.1	523
Est-0	7128	57.1	705
Est-1	6916	57.3	1074
Fab-2	6917	62	548
Fab-4	6918	60.4	499
Fei-0	8215	54.1	619
Ga-0	6919	54.6	700
Gd-1	8296	58.6	574
Ge-0	8297	48.4	595
Gie-0	7147	55.6	557
Got-22	6920	54	683
Gr-1	8300	55	647
Gu-0	6922	59.7	677
Gy-0	8214	58.5	641
Ha-0	7163	48.9	609
Hi-0	8304	52.4	672
HR-10	6923	53.2	441
HR-5	6924	59.7	278
Hs-0	8310	66.9	399
HSm	8236	49.6	474
In-0	8311	59.4	679
Is-0	8312	60.5	568
Jm-0	8313	45.2	615
Ka-0	8314	53.1	655
Kas-2	8424	57.4	670
Kb-0		53.1	359
Kin-0	6926	53.4	532
Kno-10	6927	50.9	749
Kno-18	6928	52.4	666
Koln	8239	52.6	445
Kondara	6929	52.8	608
Kz-1	6930	55	604
Kz-9	6931	55.7	508
Lan-0		55.5	484
Lc-0	8323	61.3	560
Ler-1	6932	52.4	594
Li-7	7231	61	684
Liarum	8241	52.6	547
Lis-1	8326	53	562
Lisse	8430	58.3	702
LL-0	6933	61.6	689
Ll-1	7238	57.8	554
Lom1-1	6042	67.7	311
Lov-1	6043	60.6	509
Lov-5	6046	60.8	497
Lp2-2	7520	56.7	512
Lp2-6	7521	53.7	657
Lu-1	8334	49.1	698
Lz-0	6936	55.4	752
Mh-0	7255	50.2	444
Mir-0	8337	62.7	636
Mrk-0	6937	56.9	674
Mt-0	6939	58.7	424
Mz-0	6940	59.2	690
N13	7438	60.1	436
Na-1	8343	59.6	608
Nd-0	7265	46.8	485
Nd-1	6942	50.9	551
NFA-10	6943	53.2	601
No-0	7275	54.6	521
Nok-3	6945	57.3	617
OMo2-3	7519	59.4	715
Or-0	7282	52.3	377
Oy-0	6946	52.8	413
Pa-1	8353	52.8	560
Per-1	8354	53.4	541
PHW-2	8243	54.7	498
Pla-0	7300	55.7	702
Pna-10	7526	47.6	642
Pna-17	7523	54.2	666
Pog-0	7306	52	595
Pro-0	8213	50.1	830
Pu2-23	6951	53.6	542
Pu2-7	6956	60	592
Pu2-8	6957	64.8	690
Ra-0	6958	52.8	551
Rak-2	8365	54.8	572
Rd-0	8411	57.8	712
Ren-1	6959	53.6	648
Ren-11	6960	48	596
RLD-1		54.2	168
Rmx-A02	7524	52	665
RRS-10	7515	50	522
RRS-7	7514	53.1	621
Rsch-4	8374	57	307
S96	7472	54	700
Sap-0	8378	55.3	589
Sav-0	8412	54.4	329
Se-0	6961	65.3	444
Seattle-0	8245	52.2	469
Shahdara	6962	57.6	579
Sorbo	6963	52.5	687
Spr1-2	6964	52.5	727
Spr1-6	6965	52.1	530
Sq-1	6966	53.5	653
Sq-8	6967	50.8	497
St-0	8387	55.6	714
Ste-0	7346	48.7	709
Stw-0	8388	55	793
Ta-0	8389	59.9	328
Tamm-2	6968	60.4	504
Tamm-27	6969	56.2	496
Tottarp-2	6243	62.5	405
Ts-1	6970	65.3	708
Ts-5	6971	54.8	605
Tsu-1	6972	49.8	640
Tu-0	8395	54	514
Ull2-3	6973	56.6	633
Ull2-5	6974	56.1	561
Uod-1	6975	49.1	685
Uod-7	6976	47.9	677
Van-0	6977	52	447
Var2-1	7516	54.4	547
Var2-6	7517	51.3	556
Wa-1	6978	62.4	125
WAR	7477	52.7	706
Wei-0	6979	50	145
Ws-0	6980	52.1	614
Ws-1		50.1	710
Ws-2	6981	54.6	439
Ws-3		58.1	351
Wt-5	6982	56.5	607
Yo-0	6983	51.6	604
Zdr-1	6984	55.1	354
Zdr-6	6985	51.2	499
Zu-1	7418	49.5	646
